# Supplementary material for: Impact of Psychopathology and Gut Microbiota on Disease Progression in Ulcerative Colitis: A Five-Year Follow-Up Study
Source: Microorganisms. 2025 May 25;13(6):1208. doi: 10.3390/microorganisms13061208 (PMC12195093; doi:10.3390/microorganisms13061208)
Supplement: Supplementary file 1 [file microorganisms-13-01208-s001.zip]

Archive with 1 entries (1 files):
- microorganisms-3589379-supplementary.pdf
